# Supplementary material for: Engineered helicase replaces thermocycler in DNA amplification while retaining desired PCR characteristics
Source: Nat Commun. 2022 Oct 23;13:6312. doi: 10.1038/s41467-022-34076-0 (PMC9588791; doi:10.1038/s41467-022-34076-0)
Supplement: Supplementary file 4 — Source Data [file 41467_2022_34076_MOESM4_ESM.zip]

Archive with 56 entries (44 files):
- 5_SourceDataFiles/Fig2/
- 5_SourceDataFiles/Fig2/Fig2b_Mo_PCR4 2020.10.15_08.14.52_Fl-UV.tif
- 5_SourceDataFiles/Fig2/Fig2cANDe_qSHARP_signal.xlsx
- 5_SourceDataFiles/Fig2/Fig2d_Mo_SHARP_dLim4 2020.10.13_10.16.56_Fl-UV.tif
- 5_SourceDataFiles/Fig2/Fig2f_MG_4 2021.04.06_11.46.12_Fl-UV.tif
- 5_SourceDataFiles/Fig3/
- 5_SourceDataFiles/Fig3/Fig3a_Mo_2.3kbpSHARP3 2020.10.19_10.24.56_Fl-UV.tif
- 5_SourceDataFiles/Fig3/Fig3b_Mo_ChinDNA_Lambda2 2020.10.29_15.42.00_Fl-UV.tif
- 5_SourceDataFiles/Fig3/Fig3c_MG_200bp_lambda2 2021.03.22_17.52.53_Fl-Blue.tif
- 5_SourceDataFiles/Fig3/Fig3cANDd.xlsx
- 5_SourceDataFiles/Fig3/Fig3e.xlsx
- 5_SourceDataFiles/Fig3/Fig3f.xlsx
- 5_SourceDataFiles/Fig4/
- 5_SourceDataFiles/Fig4/Fig4_data.xlsx
- 5_SourceDataFiles/Fig4/Fig4b_rep1.tif
- 5_SourceDataFiles/Fig4/Fig4c-d_SequeningResult/
- 5_SourceDataFiles/Fig4/Fig4c-d_SequeningResult/.DS_Store
- 5_SourceDataFiles/Fig4/Fig4c-d_SequeningResult/Fs2_PCR/
- 5_SourceDataFiles/Fig4/Fig4c-d_SequeningResult/Fs2_PCR/1_CTRL_HEK_FANCFs2_F1.ab1
- 5_SourceDataFiles/Fig4/Fig4c-d_SequeningResult/Fs2_PCR/FANCFs2_nL_rep1-FANCFs2_F1.ab1
- 5_SourceDataFiles/Fig4/Fig4c-d_SequeningResult/Fs2_PCR/FANCFs2_nL_rep2-FANCFs2_F1.ab1
- 5_SourceDataFiles/Fig4/Fig4c-d_SequeningResult/Fs2_PCR/FANCFs2_WT_1-FANCFs2_F1.ab1
- 5_SourceDataFiles/Fig4/Fig4c-d_SequeningResult/Fs2_PCR/FANCFs2_WT_2-FANCFs2_F1.ab1
- 5_SourceDataFiles/Fig4/Fig4c-d_SequeningResult/Fs2_SHARP/
- 5_SourceDataFiles/Fig4/Fig4c-d_SequeningResult/Fs2_SHARP/SHARP_Fs2_1-Fs2_F1.ab1
- 5_SourceDataFiles/Fig4/Fig4c-d_SequeningResult/Fs2_SHARP/SHARP_Fs2_2-Fs2_F1.ab1
- 5_SourceDataFiles/Fig4/Fig4c-d_SequeningResult/Fs2_SHARP/SHARP_Fs2_pcl_1-Fs2_F1.ab1
- 5_SourceDataFiles/Fig4/Fig4c-d_SequeningResult/Fs2_SHARP/SHARP_Fs2_pcl_2-Fs2_F1.ab1
- 5_SourceDataFiles/Fig4/Fig4c-d_SequeningResult/Hs4_PCR/
- 5_SourceDataFiles/Fig4/Fig4c-d_SequeningResult/Hs4_PCR/1_CTRL_HEK_HEKs4_F1.ab1
- 5_SourceDataFiles/Fig4/Fig4c-d_SequeningResult/Hs4_PCR/HEKs4_IDT_rep1-HEKs4_F1.ab1
- 5_SourceDataFiles/Fig4/Fig4c-d_SequeningResult/Hs4_PCR/HEKs4_IDT_rep2-HEKs4_F1.ab1
- 5_SourceDataFiles/Fig4/Fig4c-d_SequeningResult/Hs4_PCR/Q5_Hs4_1-Hs4_F1.ab1
- 5_SourceDataFiles/Fig4/Fig4c-d_SequeningResult/Hs4_PCR/Q5_Hs4_2-Hs4_F1.ab1
- 5_SourceDataFiles/Fig4/Fig4c-d_SequeningResult/Hs4_SHARP/
- 5_SourceDataFiles/Fig4/Fig4c-d_SequeningResult/Hs4_SHARP/SHARP_HEKs4_idt_1-Hs4_F1.ab1
- 5_SourceDataFiles/Fig4/Fig4c-d_SequeningResult/Hs4_SHARP/SHARP_HEKs4_idt_2-Hs4_F1.ab1
- 5_SourceDataFiles/Fig4/Fig4c-d_SequeningResult/Hs4_SHARP/SHARP_Hs4_1-Hs4_F1.ab1
- 5_SourceDataFiles/Fig4/Fig4c-d_SequeningResult/Hs4_SHARP/SHARP_Hs4_2-Hs4_F1.ab1
- 5_SourceDataFiles/Fig4/Fig4c-d_SequeningResult/Hs4_SHARP/SHARP_Hs4_neg-Hs4_F1.ab1
- 5_SourceDataFiles/Fig4/Fig6_data.xlsx
- 5_SourceDataFiles/Fig5/
- 5_SourceDataFiles/Fig5/Fig5a_MG_3.2cells6 2020.12.18_15.57.57_Fl-UV.tif
- 5_SourceDataFiles/Fig5/Fig5b_MG_CAG4 2021.02.27_18.56.03_Fl-Blue.tif
- 5_SourceDataFiles/Fig5/Fig5c.xlsx
- 5_SourceDataFiles/Fig5/Fig5d_MG6 2021.04.13_12.29.49_Fl-Blue.tif
- 5_SourceDataFiles/Fig5/Fig5e_MG_Bsu3 2021.06.16_11.16.40_Fl-Blue.tif
- 5_SourceDataFiles/Fig6/
- 5_SourceDataFiles/Fig6/Fig6_eFRET_20211006_EFRET.pxp
- 5_SourceDataFiles/Fig6/Fig6_RawCy3Cy5signals_20211006.pxp
- 5_SourceDataFiles/Fig7/
- 5_SourceDataFiles/Fig7/Fig7b_LambdaUnwinding.pxp
- 5_SourceDataFiles/Fig7/Fig7cANDd_20210706_LongDNA.pxp
- 5_SourceDataFiles/Fig7/Fig7f_and_g_NanoporeData.pxp
- 5_SourceDataFiles/Fig8/
- 5_SourceDataFiles/Fig8/data_Fig_8C.dat
