# Supplementary material for: Engineered helicase replaces thermocycler in DNA amplification while retaining desired PCR characteristics
Source: Nat Commun. 2022 Oct 23;13:6312. doi: 10.1038/s41467-022-34076-0 (PMC9588791; doi:10.1038/s41467-022-34076-0)
Supplement: Supplementary file 4 — Source Data [file 41467_2022_34076_MOESM4_ESM.zip › 5_SourceDataFiles/Fig2/Fig2cANDe_qSHARP_signal.xlsx]

## Sheet: Sheet1
time (min)	c= 60000000	c= 6000000	c = 600000	c = 60000	c = 6000	c = 600	NTC (No template control)
1.66667	2424.76	2338.92	2338.23	2335.26	2295.9	2269.63	2274.57
1.83333	2432.16	2341.81	2342.51	2333.11	2299.76	2266.51	2275.14
2	2443.07	2346.37	2342.39	2331.17	2303.38	2269.54	2277.23
2.16667	2456.21	2355.76	2347.24	2331.78	2298.87	2274.72	2280.67
2.33333	2460.62	2365.08	2350.12	2338.28	2303.59	2276.82	2277.44
2.5	2473.89	2366.75	2345.36	2335.67	2307.89	2278.39	2277.06
2.66667	2484.76	2370.14	2346.44	2339.74	2305.52	2283.88	2284.34
2.83333	2491.64	2374.05	2351.96	2333.62	2303.17	2282.76	2284.01
3	2505.02	2375.26	2352.43	2337.27	2307.64	2287.57	2281.63
3.16667	2518.21	2382.2	2352.25	2338.5	2304.93	2291.32	2282.11
3.33333	2531.58	2382.13	2354.93	2342.01	2308.01	2296.02	2284.45
3.5	2546.99	2390.02	2358.16	2341.86	2307.56	2297.9	2281.79
3.66667	2564.35	2388.76	2356.85	2340.98	2307.81	2293.48	2285.13
3.83333	2577.4	2393.54	2356.05	2346.32	2305.99	2292.76	2282.49
4	2597.12	2395.19	2355.61	2349.78	2312.37	2300.01	2284
4.16667	2616.44	2398.71	2359.9	2343.53	2314.07	2297.02	2285.81
4.33333	2637.45	2398.25	2360.94	2349.93	2317.05	2296.37	2293.14
4.5	2658.14	2405.34	2358.57	2350.79	2314.76	2298.09	2294.2
4.66667	2682.4	2408.35	2359.7	2352.35	2322.43	2300.39	2291.03
4.83333	2705.3	2412.86	2362.07	2349.65	2319.64	2299.28	2290.91
5	2735.54	2419.85	2364.01	2353.2	2322.86	2302.54	2293.71
5.16667	2766.4	2421.17	2365.19	2355.14	2321.18	2302.01	2291.55
5.33333	2798.06	2422.4	2365.24	2351.35	2319.31	2298.76	2291.45
5.5	2837.14	2429.29	2366.19	2354.29	2324.48	2304.79	2293.46			detection time	copy number (copy/uL)	concentration (pg/uL)
5.66667	2873.84	2434.09	2369.43	2354.85	2326.43	2305.06	2296.36			5.33	60720000	250
5.83333	2907.96	2438.77	2370.92	2361.64	2324.35	2303.54	2296.84			9.833	6072000	25
6	2949.36	2444.87	2373.77	2361.67	2323.9	2304.8	2300.12			15.667	607200	2.5
6.16667	2988.87	2449.42	2372.97	2361.67	2326.29	2304.51	2297.94			21.667	60720	0.25
6.33333	3038.25	2462.69	2373.69	2360.86	2328.77	2311.52	2301.42			25.667	6072	0.025
6.5	3095.85	2466.67	2374.17	2364.17	2328.87	2307.9	2298.4			30	607.2	0.0025
6.66667	3141.24	2470.92	2374.01	2366.83	2331.4	2313.07	2298.9			30	0	0
6.83333	3193.94	2487.75	2379.94	2363.58	2333.09	2309.12	2303.81
7	3250.25	2492.89	2383.63	2370.01	2337.48	2309.94	2299.74
7.16667	3298.69	2501.37	2382.41	2366.21	2330.11	2309.99	2301.31
7.33333	3364.4	2512.37	2386.27	2370.27	2336.1	2311.33	2301.96
7.5	3420.86	2530.53	2387.62	2368.47	2339.3	2315.26	2308.47
7.66667	3477.58	2539.9	2389.32	2370.79	2339.14	2313.03	2308.58
7.83333	3548.21	2549.7	2388.09	2373.13	2337.55	2315.67	2307.18
8	3610.24	2567.05	2391.18	2371.92	2335.76	2319.85	2305
8.16667	3670.58	2583.73	2393.16	2377.95	2339.48	2317.79	2307.38
8.33333	3738.32	2602.01	2394.14	2375.91	2339.55	2317.66	2310
8.5	3812.29	2617.66	2400.54	2378.25	2338.88	2314.7	2310.73
8.66667	3875.86	2634.89	2399.54	2376.7	2341.84	2320.31	2309.82
8.83333	3942.57	2661.33	2402.26	2373.36	2341.64	2319.21	2313.24
9	4006.94	2682.77	2403.64	2381.03	2339.98	2315.76	2314.59
9.16667	4053.7	2701.5	2414.23	2382.4	2344.79	2318.66	2313.07
9.33333	4117.43	2725.48	2415.03	2380.27	2348.4	2321.46	2311.43
9.5	4180.97	2755.31	2415.92	2381.71	2346.62	2323.74	2315.5
9.66667	4235.89	2790.79	2418.24	2386.1	2344.99	2323.03	2312.27
9.83333	4293.96	2821.16	2424.77	2387.89	2347.87	2323.36	2317.85
10	4346.12	2854.38	2432.03	2391.6	2351.09	2327.48	2316.01
10.1667	4393.86	2890.09	2438.02	2390.77	2348.49	2326.77	2316.26
10.3333	4445.16	2924.9	2438.29	2394.61	2351.67	2331.88	2315.12
10.5	4482.22	2960.05	2442.19	2395.36	2354.06	2331.46	2321.48
10.6667	4525.77	2998.95	2449.67	2394.11	2358.11	2331.17	2317.79
10.8333	4567.97	3034.27	2453.84	2395.43	2357.61	2328.63	2315.71
11	4603.89	3073.08	2462.83	2394.08	2357.55	2328.41	2319.89
11.1667	4642.01	3111.89	2468.54	2397.82	2354.61	2333.89	2321.94
11.3333	4680.69	3152.27	2471.13	2402.14	2358.73	2335.56	2319.42
11.5	4712.83	3194.94	2480.28	2402.06	2359.28	2332.96	2324.93
11.6667	4743.35	3234.31	2486.6	2404.34	2361.89	2330.45	2324.77
11.8333	4780.19	3284.14	2497.45	2405.56	2368.68	2334.45	2330.82
12	4813.49	3329.19	2507.73	2409.14	2363.75	2335.17	2327.16
12.1667	4846.12	3373.7	2513.78	2408.95	2366.92	2338.82	2326.9
12.3333	4874.61	3410.54	2519.43	2409.52	2371.01	2341.55	2326.69
12.5	4909.1	3457.67	2535.42	2416.63	2369.33	2340.1	2327.53
12.6667	4931.03	3499.76	2543.87	2418	2373.09	2340.48	2328.68
12.8333	4954.26	3542.99	2549.24	2420.18	2367.28	2341.99	2335
13	4984.99	3589.16	2569.75	2423.09	2367.83	2347.98	2330.95
13.1667	5013.02	3636.49	2579.28	2424.36	2374.95	2341.78	2330.83
13.3333	5039.17	3678.27	2595.43	2428.11	2373.59	2340.85	2330.56
13.5	5057.26	3716.89	2605.3	2429.95	2382.17	2344.49	2336.19
13.6667	5080.24	3755.04	2620.45	2431.41	2373.86	2343.86	2335.49
13.8333	5099.81	3794.41	2629.78	2433.86	2380.98	2349.54	2337.13
14	5120.11	3832.47	2645.22	2442.45	2378.41	2351.28	2333.93
14.1667	5134.83	3873.28	2666.7	2440.26	2385.87	2350.07	2340.24
14.3333	5154.58	3911.25	2677.8	2443.11	2387.3	2351.84	2342.09
14.5	5171.26	3943.16	2692.63	2449.34	2384.33	2351.64	2343.48
14.6667	5185.09	3977	2707.31	2452.26	2391.39	2356.3	2341.56
14.8333	5205.88	4017.63	2725.81	2457.13	2394.78	2354.04	2348.67
15	5219.21	4041.66	2748.08	2460.26	2395.1	2355.06	2345.92
15.1667	5238.39	4080.71	2758.35	2459.98	2398.34	2359.45	2347.91
15.3333	5248.06	4109.63	2779.32	2467.18	2397.63	2360.74	2353.23
15.5	5265.04	4141.2	2796.54	2476.76	2399.39	2358.61	2347.73
15.6667	5278.87	4179.3	2815.65	2476.64	2402.92	2355.54	2354.9
15.8333	5286.83	4199.54	2833.12	2483.89	2405.69	2361.57	2356.39
16	5305.37	4232.91	2859.77	2485.09	2411.53	2364.09	2359.86
16.1667	5319.73	4259.74	2876.59	2496.74	2415.53	2363.32	2361.33
16.3333	5323.54	4288.01	2898.32	2496.08	2416.99	2366.21	2358.55
16.5	5341.72	4317.6	2913.73	2505.64	2422.1	2370.25	2366.84
16.6667	5354.84	4343.14	2937.62	2507.15	2421.67	2369.83	2369.08
16.8333	5370.59	4369.22	2960.88	2519.04	2427.81	2371.25	2372.25
17	5374.51	4393.54	2980.1	2520.93	2426.99	2371.96	2375.73
17.1667	5391.88	4414.44	2997.6	2533.61	2424.9	2380.11	2377.45
17.3333	5396.17	4441.65	3016.02	2538.33	2437.25	2377.78	2374.9
17.5	5404.95	4465.5	3040.56	2545.57	2442.49	2380.23	2381.87
17.6667	5418.19	4485.62	3058.33	2552.3	2450.88	2383.42	2384.42
17.8333	5424.08	4503.04	3081.19	2565.46	2449.95	2387.1	2390.4
18	5436.5	4525.01	3098.7	2566.25	2452.3	2391.02	2391.89
18.1667	5444.11	4548.25	3122.33	2577.58	2454.94	2389.71	2396.04
18.3333	5454.15	4569.46	3143.42	2585.08	2463.62	2396.37	2401.68
18.5	5456.21	4589.68	3165.44	2593.48	2470.21	2398.24	2405.36
18.6667	5463.63	4608.14	3184.7	2600.71	2479.19	2400.2	2406.88
18.8333	5480.18	4626.24	3213.21	2615.25	2481.74	2404.1	2408.95
19	5479.6	4648.34	3227.38	2619.81	2482.04	2403.55	2413.13
19.1667	5487.87	4660.66	3246.76	2633.84	2489	2405.47	2421
19.3333	5487.04	4677.56	3266.71	2638.22	2495.98	2410.98	2424.31
19.5	5502.73	4696.75	3286.08	2650.62	2502.13	2415.36	2434.63
19.6667	5501.96	4714.92	3305.67	2659.9	2508.15	2416.93	2433.68
19.8333	5510.34	4735.31	3327.87	2666.62	2518.12	2422.23	2440.67
20	5516.39	4748.45	3343.6	2680.53	2524.17	2425.7	2444.95
20.1667	5524.64	4759.27	3362.85	2689.4	2529.2	2427.81	2453.5
20.3333	5531.9	4775.64	3381.17	2702.26	2535.88	2433.84	2456.35
20.5	5530.95	4786.44	3400.75	2711.66	2544.93	2439.89	2462.73
20.6667	5539.09	4805.96	3418.37	2717.07	2555.52	2442.49	2467.55
20.8333	5545.36	4817.62	3439	2734.9	2559.91	2446.52	2476.89
21	5548.9	4831.49	3456.82	2745.14	2567.8	2446.56	2479.44
21.1667	5554.75	4845.69	3469.65	2754.46	2574.73	2454.09	2485.08
21.3333	5558.37	4855.05	3487.95	2769.18	2579.66	2460.06	2495.46
21.5	5557.92	4868.7	3509.37	2779.24	2591.09	2464.4	2498.71
21.6667	5565.64	4883.59	3524.03	2788.29	2596.58	2468.6	2508.11
21.8333	5565.15	4891.64	3533.02	2801.51	2605.37	2476.11	2514.75
22	5569.08	4905.76	3550.3	2818.59	2614.08	2479.28	2522.75
22.1667	5579.15	4920.91	3567.87	2824.67	2626.11	2484.34	2530.19
22.3333	5581.33	4929.66	3582.99	2840.5	2632.92	2490.94	2538.69
22.5	5583.4	4942.32	3598.99	2853.11	2641.8	2498.23	2543.86
22.6667	5579.23	4949.66	3614.52	2863.37	2646.75	2498.95	2555.42
22.8333	5596.1	4964.15	3628.75	2875.26	2660.28	2507.89	2557.73
23	5592.58	4969.74	3646.8	2886.5	2668.49	2512.6	2569.41
23.1667	5591.26	4978.48	3659.92	2899.81	2679.06	2517.91	2575.07
23.3333	5606.33	4988.02	3668.23	2912.64	2685.16	2529.12	2579.39
23.5	5602.48	5002.47	3682.89	2928.06	2696.75	2534	2591.8
23.6667	5611.86	5006.97	3694.77	2935.02	2703.14	2534.16	2600.61
23.8333	5607.79	5020.12	3712.38	2950.54	2712.18	2541.94	2606.98
24	5610.85	5032.27	3725.9	2962.23	2727.55	2550.01	2617.49
24.1667	5615.91	5037.39	3737.53	2976.89	2733.41	2558.61	2625.24
24.3333	5614.32	5047.04	3746.43	2984.4	2741.61	2563.31	2630.2
24.5	5622.83	5055.26	3760.11	2999.32	2752.36	2571.79	2643.06
24.6667	5620.9	5062.82	3768.64	3007.72	2761.05	2577.05	2653.14
24.8333	5622.5	5069.47	3778.52	3015.77	2771.85	2584.47	2655.83
25	5631.56	5078.45	3793.74	3029.36	2781.37	2585.83	2660.73
25.1667	5630.13	5088.41	3802.2	3045.36	2791.13	2591.84	2670.99
25.3333	5633.62	5099.42	3821.27	3056.3	2800.23	2603.04	2675.1
25.5	5632.53	5104.29	3829.01	3065.44	2812.06	2610.69	2681.32
25.6667	5640.85	5108.39	3834.97	3077.28	2819.54	2608.39	2690.8
25.8333	5632.49	5118.46	3845.83	3083.64	2826	2616.19	2698.83
26	5639.64	5121.85	3858.83	3095.23	2840.17	2630.18	2704.29
26.1667	5638.21	5129.02	3863.47	3102.74	2848.56	2636.17	2711.86
26.3333	5640.83	5135.96	3867.86	3117.44	2851.27	2640.64	2723.71
26.5	5643.55	5146.34	3880.33	3126.23	2863.53	2649.12	2726.6
26.6667	5646.98	5149.66	3889.88	3137.2	2872.62	2652.22	2736.11
26.8333	5648.73	5156.48	3896.8	3151.96	2886.55	2660.41	2746.22
27	5651.94	5168.78	3904.03	3162.06	2896.32	2671.41	2751.82
27.1667	5654.59	5164.49	3921.12	3170.62	2898.2	2669.41	2755.58
27.3333	5652.55	5178.73	3928.58	3179.19	2907.94	2682.51	2762.44
27.5	5655.66	5181.52	3931.73	3189.7	2923.72	2685.91	2771.91
27.6667	5654.74	5189.77	3939.9	3201.98	2926.59	2694.44	2780.86
27.8333	5660.51	5195.18	3950.74	3213.1	2939.08	2704.85	2789.06
28	5660.17	5197.16	3960.84	3220.54	2948.87	2710.94	2796.51
28.1667	5662.85	5207.29	3964.81	3232.14	2961	2716.61	2799.98
28.3333	5662.53	5215.19	3971.33	3246.19	2967.82	2722.85	2810.13
28.5	5666.94	5217.37	3981.69	3251.77	2973.48	2727.37	2812.97
28.6667	5670.67	5221.46	3991.11	3256.17	2981.39	2738.94	2819.91
28.8333	5671.17	5229.01	3996.95	3270.78	2992.56	2742.59	2824.89
29	5672.32	5238.24	4004.02	3281.99	2997.64	2747.92	2832.5
29.1667	5672.49	5242.14	4009.65	3285.1	3007.71	2757.69	2843.18
29.3333	5676.88	5242.39	4018.81	3300.98	3022.33	2769.53	2845.66
29.5	5673.41	5250.73	4025.61	3306.11	3026.44	2771.31	2854.55
29.6667	5680.98	5256.03	4027.45	3316.82	3027.72	2778.9	2857.8
29.8333	5679.05	5257.87	4029.85	3324.05	3037.5	2785.53	2865.46
30	5683.31	5262.11	4041.9	3337.5	3052.32	2786.8	2868.79
30.1667	5683.89	5269.58	4052.76	3344.58	3057.84	2796.69	2876.99
30.3333	5683.99	5273.31	4057.69	3353.37	3067.78	2801	2881.02
30.5	5687.2	5283.06	4062.8	3364.42	3076.01	2809.22	2885.2
30.6667	5684.83	5283.98	4067.07	3370.12	3083.52	2817.3	2891.06
30.8333	5688.34	5287.81	4075.37	3378.08	3087.6	2828.18	2893.85
31	5694.04	5292.9	4080.13	3387.71	3099.52	2829.04	2899.37
31.1667	5692.2	5300.91	4086.35	3396.46	3101.94	2832.16	2906.77
31.3333	5695.38	5300.82	4093.76	3410.79	3112.09	2837.58	2909.81
31.5	5697.49	5302.7	4102	3416.43	3118.4	2849.12	2919.51
31.6667	5690.99	5308.93	4101.52	3424.87	3129.09	2853.95	2917.83
31.8333	5701.52	5318.25	4106.64	3431.38	3131.06	2859.55	2925.02
32	5699.07	5322.71	4114.85	3437.66	3139.84	2868.54	2926.09
32.1667	5703.09	5324.62	4126.84	3445.79	3149.69	2873.54	2932.35
32.3333	5702.88	5331.65	4131.97	3453.31	3149.71	2879.6	2934.87
32.5	5708.83	5328.32	4132.91	3461.3	3162.48	2886.04	2936.92
32.6667	5708.12	5340.79	4141.19	3467.28	3166.85	2890.31	2941.26
32.8333	5706.84	5337.7	4139.83	3479.89	3172.32	2892.48	2948.15
33	5708.51	5341.43	4151.25	3482.28	3176.68	2903.68	2946.17
33.1667	5706.07	5349.33	4150.67	3489.36	3184.04	2906.96	2949.11
33.3333	5709.84	5353.32	4159.53	3502.33	3190.17	2911.8	2951.36
33.5	5713.58	5353.59	4162.9	3501.44	3197.51	2917.41	2957.6
33.6667	5714.84	5361.3	4171.31	3514.21	3204.24	2923.66	2957.92
33.8333	5717.24	5368.27	4175.39	3517.78	3206.35	2924.79	2962.4
34	5715.14	5369.44	4180.68	3528.42	3216.52	2933.04	2955.58
34.1667	5719.54	5373.56	4185.18	3535.86	3224.53	2942.38	2963.16
34.3333	5723.66	5377.3	4193.19	3538.28	3223.53	2947.91	2961.31
34.5	5720.66	5378.24	4193.98	3550.72	3231.87	2953.57	2966.44
34.6667	5726.34	5383.36	4197.93	3553.68	3237.48	2957.88	2971.53
34.8333	5728.84	5388.51	4208.83	3561.8	3241.6	2962.63	2966.54
35	5726.12	5393.82	4211.34	3570.49	3249.4	2967.28	2970.04
35.1667	5732.94	5390.38	4213.78	3575.18	3254.05	2970.53	2969.05
35.3333	5727.73	5402.92	4222.47	3585.87	3253.32	2976.17	2969.96
35.5	5730.19	5403.42	4221.15	3593.68	3260.46	2978.03	2970.95
35.6667	5732.17	5405.71	4228.17	3586.26	3271.04	2988.76	2964.74
35.8333	5736.94	5412.65	4231.95	3601.01	3274.24	2987.58	2969.33
36	5738.96	5414.61	4235.77	3612.3	3271.42	2996.69	2971.74
36.1667	5739.12	5416.35	4240.25	3614.42	3276.44	2997.49	2972.43
36.3333	5745.09	5419.08	4248.87	3627.59	3281.37	3001.42	2967.28
36.5	5747.18	5423.58	4253.19	3626.25	3282.27	3005.42	2970.62
36.6667	5743.67	5428.43	4258.9	3636.6	3290.54	3009.63	2966.81
36.8333	5751.1	5429.49	4260.5	3641.39	3291.64	3016.4	2969.17
37	5750.87	5439.22	4270.18	3651.07	3294.61	3018.13	2969.23
37.1667	5756.75	5443.86	4273.02	3645.73	3296.62	3020.01	2968.15
37.3333	5754.53	5449.83	4275.94	3656.04	3305.18	3023.91	2963.23
37.5	5753.37	5446.9	4282.04	3663.25	3304.2	3028.76	2962.86
37.6667	5753.06	5448.75	4285.54	3668.35	3304.44	3032.81	2964.51
