# Supplementary material for: Engineered helicase replaces thermocycler in DNA amplification while retaining desired PCR characteristics
Source: Nat Commun. 2022 Oct 23;13:6312. doi: 10.1038/s41467-022-34076-0 (PMC9588791; doi:10.1038/s41467-022-34076-0)
Supplement: Supplementary file 4 — Source Data [file 41467_2022_34076_MOESM4_ESM.zip › 5_SourceDataFiles/Fig3/Fig3cANDd.xlsx]

## Sheet: Sheet1
time (min)	c=2.5e6	c=2.5e5	c=2.5e4	c=2.5e3	c=2.5e2	c=2.5	NTC (No Template Control)
0	4891.32	4836.06	4996.24	4957.03	5041.48	4971.3	5033.04
0.166667	4904.26	4839.71	5001.32	4946.77	5051.49	4968.93	5060.18
0.333333	4914.25	4848.61	5003.79	4957.34	5060.02	4972.51	5063.41
0.5	4915.08	4842.57	4993.31	4939.89	5030.37	4936.24	5064.89
0.666667	4915.46	4822.36	4963.31	4923.25	5007.71	4915.54	5083.78
0.833333	4923.1	4806.24	4944.41	4912.88	4997.04	4913.82	5085.72
1	4926.2	4796.41	4947.81	4920.41	4995.08	4925.28	5089.68
1.16667	4929.2	4795.78	4952.09	4943.37	5013.24	4949.65	5088.69
1.33333	4924.97	4812.31	4971.39	4974.58	5047.45	4975.23	5083.78
1.5	4925.16	4829.98	5000.99	4993.94	5080.4	5000.09	5086.33
1.66667	4926.44	4853.3	5024.34	5010.07	5090.55	5023.47	5090.35
1.83333	4926.4	4874.69	5033.24	5019.74	5103.32	5034.49	5092.31
2	4934.09	4893.73	5053.95	5029.94	5121.42	5051.32	5087.92
2.16667	4924.1	4909.36	5068.84	5041.26	5138.31	5063.14	5101.74
2.33333	4935.51	4922.2	5086.74	5053.26	5140.89	5079.68	5119.84
2.5	4933.13	4935.49	5091.17	5058.42	5151.45	5085.38	5114.39
2.66667	4941.43	4946.14	5104.82	5066.04	5161.78	5099.07	5118.2
2.83333	4950.95	4954.09	5117.47	5072.02	5176.09	5111.56	5124.06
3	4956.74	4963.15	5130.65	5080.84	5185.62	5115.32	5138.33
3.16667	4964.2	4970.32	5137.9	5087.01	5197.6	5117.77	5136.73
3.33333	4963.65	4984.71	5133.83	5089.34	5201.79	5127.1	5126.94
3.5	4975.88	4987.84	5150.86	5093.09	5199.34	5133.28	5145.1
3.66667	4976.82	4991	5149.31	5092.06	5205.5	5130.89	5149.77		detection time	template (copy/uL)
3.83333	4984.86	5000.28	5154.54	5099.59	5202.42	5143.43	5148.77		14.167	125	2512000
4	4997.11	5006.67	5156.88	5107.38	5208.22	5144.73	5158.27		16.833	12.5	251200
4.16667	4993.16	5007.59	5166.19	5112.62	5213.33	5147.36	5157.14		19.667	1.25	25120
4.33333	5000.21	5009.98	5161.02	5114.04	5224.38	5156.64	5161.2		22.5	0.125	2512
4.5	5006.39	5012.91	5175.82	5120.38	5220.21	5160.95	5176.48		25	0.0125	251.2
4.66667	5015.99	5018.47	5183.87	5120.92	5217.12	5171.74	5175.63		28	0.00125	25.12
4.83333	5015.31	5028.65	5177.77	5128.18	5231.37	5167.71	5180.11
5	5013.06	5026.84	5177.73	5138.13	5243.74	5171.09	5180.82
5.16667	5027.58	5033.13	5184.09	5138.58	5238.66	5183.33	5191.56
5.33333	5043.39	5035.13	5193.99	5137.96	5242.48	5177.89	5202.66
5.5	5037.6	5040.89	5200.7	5143.49	5249.56	5186.46	5190.8
5.66667	5035.17	5045.07	5201.25	5147.89	5253.7	5188.13	5201.54
5.83333	5057.6	5046.1	5212.57	5154.54	5253.96	5194.19	5201.98
6	5056.85	5051.63	5207.67	5153.47	5260.31	5196.72	5208.73
6.16667	5055.06	5057.65	5212.57	5160.36	5263.22	5204.04	5209.23
6.33333	5069.16	5060.73	5220.16	5158.36	5269.37	5207.73	5213.29
6.5	5054.97	5064.04	5223.58	5170.42	5273.44	5213.64	5226.84
6.66667	5079.39	5071.59	5227.21	5166.48	5273.77	5216.46	5220.04
6.83333	5082.04	5069.37	5233.67	5175.35	5280.76	5218.05	5226.43
7	5078.34	5071.38	5243.26	5178.84	5282.99	5219.53	5225.11
7.16667	5089.89	5079.9	5237.3	5180.32	5288.04	5231.23	5230.33
7.33333	5102	5086.71	5242.85	5185.12	5289.73	5236.42	5233.85
7.5	5091.03	5086.25	5253.5	5193.34	5289.92	5237.32	5235.91
7.66667	5105.72	5088.26	5257.35	5195.77	5296.18	5239.66	5240.96
7.83333	5111.36	5092.31	5255.17	5199.75	5297.64	5237.84	5242.13
8	5115.73	5099.19	5264.48	5198.52	5303.93	5248.24	5246.35
8.16667	5125.1	5099.66	5266.82	5206.21	5299.44	5253.75	5250
8.33333	5118.38	5107.62	5268.34	5207.01	5310.51	5253.99	5253.76
8.5	5134.7	5109.22	5271.45	5210.95	5310.81	5262.98	5256.83
8.66667	5140.17	5110.32	5277.9	5221.23	5320.63	5263.86	5255.79
8.83333	5150.66	5118.82	5286.95	5219.95	5325.12	5271.79	5267.91
9	5159.85	5122.84	5287.99	5218.2	5331.7	5272.91	5265.15
9.16667	5175.86	5121.67	5288.85	5228.32	5330.93	5275.98	5270.6
9.33333	5175.9	5129.03	5298.1	5233.16	5336.79	5279.06	5268.09
9.5	5194.14	5132.17	5293.52	5234.63	5340.58	5281.92	5279.33
9.66667	5209.81	5139.44	5301.17	5243.74	5342.04	5292.69	5275.77
9.83333	5213.53	5142.43	5300.9	5241.05	5346.91	5289.27	5283.74
10	5241.19	5146.83	5313.02	5251.19	5348.22	5292.36	5281.07
10.1667	5265.35	5150.98	5317.64	5250.59	5358.33	5301.27	5283
10.3333	5274.64	5152.84	5312.47	5256.23	5362.42	5301.91	5286.15
10.5	5306	5160.36	5320.36	5256.09	5362.96	5308.09	5287
10.6667	5333.99	5170.71	5321.33	5259.92	5365.66	5312.19	5296.43
10.8333	5369.62	5173.64	5331.62	5266.36	5371.5	5316.65	5300.53
11	5400.27	5188.28	5331.41	5270.95	5372.08	5322.58	5300.5
11.1667	5446.8	5188.97	5333.15	5271.93	5375.86	5318.62	5300.24
11.3333	5493.04	5200.5	5329.43	5280.12	5377.26	5326.23	5304.51
11.5	5539.5	5208.65	5347.48	5279.11	5376.46	5331.27	5304.3
11.6667	5604.98	5218.87	5355.39	5280.41	5389.2	5334.88	5299.58
11.8333	5684.81	5223.5	5357.92	5288.08	5385.97	5340.31	5313.39
12	5766.12	5231.7	5364.9	5293.9	5392.29	5339.8	5312.09
12.1667	5875.53	5251.53	5355.86	5297.76	5398.29	5351.57	5323.09
12.3333	5987.25	5264.36	5360.21	5302.8	5409.61	5347.77	5321.22
12.5	6120.64	5276.92	5369.99	5309.21	5402.11	5356.22	5325.6
12.6667	6256.79	5292.73	5380.74	5303.03	5395.28	5355.8	5330.28
12.8333	6455.64	5318.23	5387.04	5305.79	5415.28	5360.06	5327.32
13	6656.93	5334.33	5392.59	5314.23	5412.97	5365.41	5321.26
13.1667	6902.04	5366.46	5394.39	5317.37	5425.3	5367.15	5336.16
13.3333	7182.52	5394.51	5395.64	5322.37	5421.21	5376.69	5335.37
13.5	7536.09	5431.39	5402.5	5327.71	5425.39	5372.89	5341.71
13.6667	7881.56	5470.15	5416.44	5330.82	5428.14	5381.3	5340.24
13.8333	8273.96	5514.3	5417.53	5333.34	5429.16	5381.07	5347.87
14	8717.98	5557.83	5423.92	5337.25	5436.19	5382.61	5350.27
14.1667	9220.68	5617.62	5438.87	5345.16	5442.1	5390.16	5344.42
14.3333	9829.28	5680.26	5446.44	5339.69	5449.54	5393.6	5351.73
14.5	10519.4	5763.65	5464.95	5346.39	5446.24	5394.39	5354.49
14.6667	11249.6	5842.2	5468.38	5357.34	5454.53	5396.24	5362.36
14.8333	12067.7	5945.59	5482.07	5358.5	5447.35	5401.34	5365
15	13071.6	6061.58	5505.01	5361.28	5451.98	5406.79	5362.2
15.1667	14029.3	6187.04	5519.84	5368.24	5455.32	5406.72	5368.88
15.3333	15109	6326.46	5536.63	5365.37	5463.49	5410.14	5371.55
15.5	16216.8	6493.73	5552.36	5370.37	5473.58	5417.24	5371.91
15.6667	17566.5	6699.75	5581.33	5383.91	5472.91	5420.54	5376.01
15.8333	18799.4	6910.95	5604.94	5386.46	5471.84	5423.31	5374.6
16	20232.4	7180.29	5637.67	5395.57	5473.51	5425.98	5380.15
16.1667	21617.8	7475.13	5670.92	5399.95	5479.89	5426.29	5380.84
16.3333	23114.3	7797.9	5713.04	5405.57	5478.75	5433.53	5386.11
16.5	24486.4	8180.77	5771.12	5415.52	5487.92	5436.48	5388.58
16.6667	25927	8600.56	5817.07	5421.87	5493.46	5438.76	5393.92
16.8333	27374.1	9084.52	5867.24	5432.49	5494.85	5443.44	5393.39
17	28765.8	9607.09	5933.93	5442.11	5501.35	5446.03	5392.31
17.1667	30025.9	10214.7	6012.1	5451.65	5503.22	5449.98	5394.51
17.3333	31408.9	10897.1	6102.76	5466.07	5509.02	5455.43	5400.54
17.5	32661.3	11661.9	6193.4	5484.28	5511.64	5452.99	5392.62
17.6667	33927.8	12502.3	6295.95	5493.73	5518.16	5459.14	5400.07
17.8333	35161.1	13411.9	6431.68	5511.64	5526.61	5460.18	5408.22
18	36176.2	14397.8	6576.66	5531.9	5533.53	5465.65	5406.13
18.1667	37325	15459.7	6726.37	5555.22	5536.96	5468.38	5409.63
18.3333	38338.2	16596.6	6921.58	5582.31	5538.51	5481.24	5414.88
18.5	39144.8	17794.3	7123.93	5608.97	5547.1	5478.98	5410.34
18.6667	40140.5	19050.3	7354.04	5639.76	5553.84	5484.54	5420.58
18.8333	40942.2	20364.8	7629.28	5677.6	5562.05	5493.02	5425.94
19	41754.8	21727.6	7928.96	5716.9	5571.36	5490.8	5426.89
19.1667	42366	23081	8263.18	5764.43	5583.88	5495.89	5425.25
19.3333	43169.1	24490.8	8644.09	5814.07	5592.77	5503.91	5429.36
19.5	43713.8	25884.7	9058.36	5875.99	5602.41	5512.63	5433.9
19.6667	44218.6	27151.2	9461.39	5933.76	5614.82	5519.16	5433.73
19.8333	44721.6	28382.6	9930.91	5991.8	5631.06	5524.25	5421.6
20	45220.4	29642.3	10444.7	6073.87	5641.63	5529.87	5436.78
20.1667	45724.3	30991.3	11065.8	6157.33	5656.24	5533.72	5449.41
20.3333	46338.5	32325.5	11740.6	6270.68	5676.87	5547.98	5443.15
20.5	46782.7	33590.4	12514	6385.99	5705.51	5551.96	5445.48
20.6667	46972.7	34700.9	13195	6506.57	5719.61	5561.66	5456.23
20.8333	47479	35816.1	13970.4	6639.78	5747.01	5570.78	5457.79
21	47655.6	36979.5	14925.1	6809.81	5768.06	5584.86	5458.5
21.1667	48142.8	37986.1	15831.2	6976.57	5805.36	5597.89	5461.91
21.3333	48530	38961	16730.7	7162.98	5842.7	5608.02	5463.01
21.5	48666.8	39888.5	17728.4	7373.63	5874.09	5619.69	5472.51
21.6667	48935.4	40787.2	18740.9	7598.14	5919.02	5639.38	5476.26
21.8333	49024.8	41642.9	19833.2	7858.2	5951.44	5652.74	5476.64
22	49355.4	42542	21046.5	8170.07	6015.74	5676.96	5481.36
22.1667	49564.5	43357.8	22212.6	8494.72	6075.8	5694.47	5484.27
22.3333	49766.9	44154.3	23451.7	8866.15	6142.49	5723.25	5491.08
22.5	50017.7	44986.1	24764.4	9308.11	6216.17	5743.25	5502.06
22.6667	50322.1	45648.8	25997.3	9740.81	6296.83	5774.99	5508.45
22.8333	50398.2	46279.8	27168	10194.5	6381.21	5805.96	5511.07
23	50538.8	46905.3	28263	10699.5	6481.3	5840.51	5514.51
23.1667	50536.6	47502.6	29533.1	11261.5	6589.81	5878.64	5529.26
23.3333	50812.8	48045.6	30621	11858.7	6709.91	5923.96	5532.57
23.5	50910.3	48582.6	31785.1	12499.6	6845.48	5966.22	5545.27
23.6667	51080.6	49166.5	33094	13239.4	7007.66	6028.43	5554.54
23.8333	51237.4	49631.9	34249.2	13982.3	7178.52	6085.28	5563.93
24	51294.6	50147.6	35295.3	14847.5	7385.63	6156.81	5581.01
24.1667	51388	50608.3	36463.2	15655.3	7584.27	6230.3	5593.25
24.3333	51550.5	51023.4	37540.4	16538.2	7816.67	6307.29	5607.71
24.5	51683.1	51413	38592.9	17453.8	8048.76	6395.79	5626.05
24.6667	51755.3	51833.6	39607.2	18498	8382.72	6506.54	5639.96
24.8333	51837.8	52241.7	40624.1	19599.7	8725.08	6632.2	5665.3
25	52104.5	52592.1	41520.8	20574.5	9042.56	6752.88	5688.46
25.1667	51959.3	52886.1	42347.7	21636.7	9405.43	6889.36	5707.38
25.3333	51928.8	53264.6	43269.7	22761.3	9843.01	7038.65	5737.88
25.5	52053.3	53566.9	44147	23897.2	10305.8	7221.38	5768.7
25.6667	52014.7	53863.9	44911.7	25011.2	10793.3	7408.26	5799.49
25.8333	52216.5	54125.8	45832.1	26147	11331.8	7624.24	5840.7
26	52159.5	54416.1	46586	27347.5	11946.3	7861.48	5875.84
26.1667	52429.6	54657.2	47316.1	28459.2	12514.1	8117.06	5918.98
26.3333	52370.9	55031.7	48053.2	29742.9	13287.8	8410.35	5970.83
