# Supplementary material for: Engineered helicase replaces thermocycler in DNA amplification while retaining desired PCR characteristics
Source: Nat Commun. 2022 Oct 23;13:6312. doi: 10.1038/s41467-022-34076-0 (PMC9588791; doi:10.1038/s41467-022-34076-0)
Supplement: Supplementary file 4 — Source Data [file 41467_2022_34076_MOESM4_ESM.zip › 5_SourceDataFiles/Fig3/Fig3f.xlsx]

## Sheet: Sheet1
amplicon size [bp]	detection limit [min]
0.2	0.83
1.463	1.52
3.245	1.74
6
