# Supplementary material for: Engineered helicase replaces thermocycler in DNA amplification while retaining desired PCR characteristics
Source: Nat Commun. 2022 Oct 23;13:6312. doi: 10.1038/s41467-022-34076-0 (PMC9588791; doi:10.1038/s41467-022-34076-0)
Supplement: Supplementary file 4 — Source Data [file 41467_2022_34076_MOESM4_ESM.zip › 5_SourceDataFiles/Fig4/Fig4_data.xlsx]

## Sheet: Fig1a
	Cycle	A4	A5	A6	A7	A8	A9	H4	H5	H6	H7	H8	H9
	1	142.507	56.4341	43.759	192.35	106.654	94.8249	145.265	50.3905	35.9552	162.959	75.79	97.0443
	2	72.3613	29.5176	21.7382	101.882	56.9502	53.5618	83.8857	23.4221	16.6252	88.8491	50.7549	57.9941
	3	46.1018	21.7315	13.3792	63.5092	39.5063	35.7979	57.1725	17.6602	18.141	59.0123	31.2095	37.9386
	4	28.1151	10.1632	9.83098	50.4309	28.5978	19.4013	44.1503	8.36186	8.38695	36.614	23.4119	25.9713
	5	21.811	7.59624	6.61851	30.0228	18.3822	9.98798	32.7358	3.84912	5.2838	16.2881	15.4623	14.1502
	6	12.767	2.6544	4.20983	17.341	6.709	7.64416	24.8575	3.05174	1.01325	10.3277	5.49698	8.81291
	7	8.46947	-1.13698	1.40715	7.46097	5.08112	-0.674343	15.1479	0.0423235	4.97075	2.43001	3.41555	6.2012
	8	6.28249	-6.35822	2.77276	-2.89454	-2.96501	-0.791471	8.37727	0.98646	-2.21457	-0.93234	-1.45469	4.13778
	9	-4.88495	-2.14722	-5.08679	-14.2265	0.164258	-0.140424	8.60923	-5.75802	-3.24199	-7.80663	-5.56092	1.74555
	10	-1.85275	-0.907547	-5.96744	-16.4409	-9.14275	-3.96175	2.24219	-6.99604	-2.42638	-15.0611	-1.94443	-5.54867
	11	-6.64422	-5.95736	-6.92705	-15.8165	-4.52522	-17.3626	0.897129	-2.86207	-4.00868	-17.9045	-7.44502	-3.67418
	12	-8.23711	-6.38856	-0.574455	-23.5036	-13.7953	-9.25755	-3.08886	-5.16857	-3.98605	-17.9397	-8.73912	-8.62952
	13	-7.88785	-4.20736	-2.79877	-19.7508	-9.39965	-6.81714	-6.64257	-4.50814	-3.81044	-17.0483	-6.91084	-10.3664
	14	-8.07985	-4.20588	-4.68814	-23.2107	-13.6946	-16.5671	-8.53513	1.6598	2.91322	-16.5994	-7.73481	-9.92406
	15	-11.658	-3.25915	-1.06694	-25.1634	-10.4337	-6.06411	-6.28554	-3.33875	0.375581	-19.1651	-14.0528	-15.2328
	16	-14.9317	-0.668863	-1.01693	-29.3218	-12.228	-12.0302	-9.03225	2.97295	-0.73804	-24.0422	-14.0571	-11.4451
	17	-8.80524	1.43448	2.93943	-26.0179	-12.6511	-11.4471	-10.3846	7.90751	1.19049	-22.1767	-9.04704	-13.584				2.5	3.2
	18	-13.7526	6.44577	12.8638	-28.6015	-14.5516	-7.43451	-8.08623	6.86665	11.1893	-20.3417	-10.5674	-17.6729
	19	-10.4167	13.8653	19.5403	-26.1514	-14.7978	-11.7597	-13.0051	16.8711	20.5652	-21.025	-12.3582	-15.1379
	20	-11.6263	19.8233	25.4507	-26.3571	-9.61799	-10.4651	-14.1852	22.0904	26.4304	-22.9566	-6.06862	-17.1561
	21	-8.30754	28.4782	39.991	-21.1818	-15.0568	-13.119	-14.845	37.3187	45.815	-22.1581	-13.2736	-13.0268
	22	-9.38809	50.5128	60.7957	-24.5476	-14.6017	-8.59876	-10.8887	57.4558	65.4932	-13.7881	-14.4569	-18.2752
	23	-9.87995	70.1635	86.0573	-21.1552	-15.2007	-8.48245	-12.1836	82.6007	90.2091	-13.2862	-10.8418	-18.2782
	24	-5.44597	102.707	121.828	-16.9913	-16.3973	-3.57778	-10.8698	116.88	132.195	-13.9528	-9.45546	-11.2763
	25	-8.29578	151.933	170.591	-19.9239	-15.6785	-2.68935	-11.0922	166.355	182.121	-3.0074	-5.21065	-13.098
	26	-8.45748	210.123	240.761	-4.84121	-8.34665	-5.05289	-12.3146	223.53	254.335	5.0917	-8.65068	-6.71377
	27	-7.48906	290.218	328.632	4.57661	-5.73404	4.06578	-13.1507	314.054	356.221	19.329	2.02876	-3.27179
	28	-2.28857	394.833	450.579	26.4339	7.56982	5.91894	-11.6052	426.768	490.797	38.5694	10.7094	4.83089
	29	1.23856	543.514	605.379	56.0961	19.3259	23.3992	-16.7934	587.3	668.491	77.7068	29.3791	16.2546
	30	-1.26682	745.643	827.565	99.7339	35.0484	44.6109	-13.9365	794.533	911.436	135.035	54.1672	35.5923
	31	0.591002	1006.17	1106.3	171.774	62.2916	79.6664	-14.919	1076.26	1225.98	224.132	94.3234	67.8629
	32	4.44049	1355.59	1475.2	288.943	115.886	128.925	-11.5086	1439.37	1673.73	370.861	166.881	119.594
	33	7.5034	1834.01	1977.05	473.831	198.458	211.543	-11.3701	1930.17	2182.89	603.141	274.131	210.077
	34	5.05614	2370.89	2535.56	755.599	330.423	346.782	-9.09112	2477.08	2777.43	946.054	455.548	340.375
	35	12.3773	2988.67	3167.34	1160.61	536.557	550.433	-10.9172	3094.27	3431.7	1429.66	746.398	562.44
	36	13.7063	3657.6	3840.09	1731.43	854.261	869.568	-5.80786	3744.41	4107.23	2126.04	1166.91	892.526
	37	13.3723	4338.71	4509.45	2527.8	1307.27	1310.09	-8.33968	4386.47	4755.47	2896.16	1752.04	1356.06
	38	20.8965	4982.24	5125.57	3393.55	1951.74	1922.44	-1.29931	4975	5330.22	3737.26	2522.13	2043.46
	39	26.6964	5554.08	5656.37	4321.86	2658.46	2588.2	0.101223	5480.9	5804.74	4577.49	3327.98	2809.36
	40	32.9299	6028.7	6081.15	5240.88	3424.26	3303.77	-0.0415482	5882.69	6161.46	5354.41	4147.02	3658.08
	41	38.941	6394.85	6390.8	6085.65	4181.96	4004.76	4.36783	6179.69	6400.63	6029.98	4906.82	4519.45
	42	48.8034	6653.15	6592.07	6820.2	4876.3	4642.76	5.62179	6373.54	6534.45	6597.31	5568.1	5332.1
	43	65.6556	6812.71	6699.13	7437	5472.97	5184.36	9.66446	6484.52	6594.34	7064.55	6120.58	6048.47
	44	87.2357	6894.94	6744.57	7946.06	5965.99	5618.4	13.0072	6532.85	6610.84	7449.31	6572.63	6655.28
	45	120.82	6926.21	6751.85	8366.57	6354.57	5933.79	20.1772	6544.57	6604.5	7764.62	6935.4	7154.34
	46	159.212	6927.41	6744.95	8710.05	6640.52	6137.9	25.7732	6538.22	6587.63	8022.55	7218.68	7561.53
	47	203.314	6915.34	6727.09	8994.78	6844.69	6258.54	46.8277	6523.52	6564.67	8235.65	7442.22	7896.08
	48	269.047	6895.95	6707.32	9229.34	6973.88	6329.84	63.8995	6507.97	6541.73	8413.58	7610.58	8170.17
	49	349.485	6876.49	6685.31	9424.71	7052.91	6378.42	81.7332	6487.48	6516.52	8564.24	7738.31	8397.84
	50	429.015	6854.51	6666.41	9584.63	7088.76	6407.74	108.877	6468.51	6495.46	8690.44	7829.04	8584.85
	51	526.309	6830.64	6648.11	9722.41	7105.49	6430.92	152.478	6447.88	6473.84	8801.25	7895.62	8740.18
	52	623.831	6806.86	6629.03	9834.94	7112.8	6447.3	204.38	6429.21	6453.13	8893.8	7940.75	8866.83
	53	702.406	6783.97	6610.41	9927.79	7119.95	6462.22	278.469	6410.23	6433.16	8975.7	7969.82	8971.92
	54	752.09	6764.05	6592.14	10002.3	7125.98	6474.74	368.535	6392.96	6415.67	9042.38	7986.75	9057.85
	55	759.195	6743.4	6573.93	10063.5	7130.84	6482.12	494.553	6379.82	6400.3	9101.73	7996.08	9130.2
	56	713.665	6727.09	6558.78	10114.8	7132.67	6489.44	660.856	6366.4	6384.24	9150.19	7999.53	9185.24
	57	619.722	6709.16	6543.75	10151.4	7132.12	6491.68	863.348	6352.86	6369.03	9191.74	8001.22	9227.26
	58	502.003	6693.76	6532.84	10180.2	7131.77	6495.69	1117.06	6337.59	6355.78	9225.06	8003.18	9254.1
	59	380.093	6676.94	6521.04	10199.1	7130.49	6498.39	1434.23	6323.11	6342.25	9254.74	8002.86	9276.61
	60	278.125	6661.83	6508.96	10211.7	7129.43	6500.22	1788.96	6313.02	6328.96	9278.81	8000.99	9287.53
	61	199.297	6647.18	6492.78	10220	7125.59	6500.07	2168.01	6302.56	6313.69	9300.15	7999.45	9295.51
	62	163.833	6632.78	6479.77	10224.3	7122.49	6498.02	2536.42	6293.02	6300.57	9315.94	7996.83	9294.87
	63	135.657	6619.1	6468.53	10225.9	7119.39	6500.15	2886.68	6282.8	6288.43	9328.6	7994.14	9293.1
	64	120.632	6604.52	6461.32	10225.2	7118.6	6501.88	3143.79	6275.62	6279.16	9336.43	7988.23	9290.94
	65	121.198	6593.82	6453.15	10224.3	7117.05	6505.78	3281.28	6267.79	6269.74	9341.73	7985.1	9287.23
	66	117.162	6583.58	6445.83	10221.5	7115.73	6504.06	3269.57	6258.24	6260.6	9345.79	7980.54	9282.17
	67	118.577	6576	6437.67	10219.8	7110.37	6503.34	3082.8	6249.2	6252.7	9349.37	7974.14	9273.81
	68	124.08	6564.36	6428.22	10212.7	7107.2	6501.7	2742.7	6240.75	6243.4	9352.14	7969.31	9266.31
	69	125.557	6554.3	6419.14	10209.1	7101.93	6502.32	2299.37	6234.55	6234.84	9352.7	7963.75	9261.57
	70	126.129	6543.17	6412.61	10206.7	7102.3	6503.29	1829.88	6228.61	6222.84	9351.75	7960.19	9256.11
	71	131.445	6533.22	6404.85	10205.8	7099.69	6503.11	1407.23	6222.46	6215.27	9351.17	7955.21	9247.26
	72	126.606	6524.92	6397.81	10204	7097.98	6503	1095.23	6216.3	6208.05	9348.9	7953.29	9240.8
	73	139.949	6515.8	6389.62	10196.9	7094.13	6500.82	894.548	6206.95	6202.86	9347.31	7949.02	9236.04
	74	143.398	6507.78	6381.97	10193.6	7092.35	6499.11	795.936	6203.51	6194.55	9345.32	7944.78	9233.66
	75	144.545	6498.66	6377.22	10190	7090.45	6496.25	748.491	6196.6	6186.84	9345.24	7938.5	9228.14
	76	147.243	6492.31	6371.4	10187.2	7085.16	6498.25	722.132	6194.1	6177.76	9344.57	7936	9222.59
	77	149.003	6487.95	6367.93	10186.9	7081.74	6498.05	715.606	6187.39	6172.33	9340.95	7931.09	9217.08
	78	156.577	6480.2	6362.09	10183.6	7078.52	6499.26	720.145	6184.09	6165.51	9336.73	7927.39	9208.89
	79	158.412	6472.85	6358.23	10182	7074.44	6496.56	734.419	6177.81	6160.42	9333.72	7923.57	9202.24
	80	160.695	6463.28	6355.27	10176.5	7067.92	6496.42	742.939	6172.94	6154.71	9334.4	7921.66	9196.67
	81	170.722	6457.09	6349.14	10170.5	7061.32	6496.29	760.733	6167.01	6150.91	9334.45	7919.13	9194.19
	82	171.276	6451.84	6342.41	10167.4	7061.62	6495.72	774.248	6163.1	6146.23	9330.41	7913.21	9189.65
	83	175.275	6448.15	6337.07	10165.3	7058.6	6497.2	791.464	6157.15	6141.23	9326.84	7907.96	9185.86
	84	180.99	6444.38	6333.36	10163.8	7057.4	6495.35	806.01	6154.37	6134.81	9324.82	7905.21	9178.44
	85	188.549	6437.85	6329.27	10159.3	7054.03	6494.82	826.73	6148.76	6129.63	9326.05	7902.6	9173.21
	86	189.069	6430.29	6325.89	10153.9	7052.28	6491.27	848.025	6146.28	6122.97	9324.82	7897.35	9166.14
	87	193.686	6423.89	6323.07	10148.9	7051.86	6490.78	870.829	6141.12	6118.2	9320.31	7891.07	9163.01
	88	196.819	6421.12	6320.64	10144.8	7047.96	6491.79	888.693	6138.28	6113.28	9316.5	7885.42	9158.91
	89	202.782	6416.34	6315.41	10141.4	7044.13	6492.84	908.004	6134.9	6108.59	9313.77	7881.99	9154.03
	90	211.074	6412.06	6311.2	10137.4	7038.64	6492.67	929.333	6131.14	6105.07	9315.78	7877.92	9149.26
	91	207.222	6405.6	6308.1	10135.8	7035.88	6492.06	952.019	6128.52	6100.51	9316.29	7876.3	9142.46
	92	212.574	6403.41	6305.46	10132.4	7033.32	6491.74	974.144	6126.06	6097.55	9317.28	7875.66	9137.02
	93	218.004	6399.37	6303.68	10133	7028.65	6492.46	997.007	6125.7	6092.41	9313.02	7873.29	9131.92
	94	222.703	6393.93	6302.64	10130.4	7024.97	6492.03	1019.56	6124.68	6089.63	9310.68	7869.76	9127.34
	95	226.804	6389.75	6299.01	10131.3	7024.34	6491.44	1042.84	6119.63	6085.89	9306.82	7865.74	9124
	96	234.632	6385.64	6296.09	10127	7023.93	6491.49	1063.38	6115.5	6081.37	9305.58	7861.21	9118.72
	97	241.518	6381.56	6292.62	10125.4	7023.55	6490.72	1086.07	6111.36	6077.72	9303.59	7855.76	9113.95
	98	243.947	6374.31	6291.44	10121.8	7018.6	6490.45	1109.92	6111.05	6075.98	9301.12	7849.47	9108.11
	99	245.187	6367.55	6288.99	10120.8	7011.83	6488.93	1136.55	6109.31	6077.01	9298.51	7844.98	9103.24

## Sheet: Fig5d
			HEK site 4	FANCF site 2
	SHARP	neg1	0.4	0
		neg2	1.2	2.4
		rep1	76.6	56.1
		rep2	76.5	64
	PCR	neg1	3.4	0
		neg2	3.6	0.9
		rep1	62.4	37.3
		rep2	79.2	61
			HEK site 4	FANCF site 2	p (HEK)	p (FANCF)
avg	SHARP	−	0.8	1.2	2.83185e-05	0.00488483
		+	76.55	60.05
	PCR	−	3.5	0.45	0.0152259	0.0544919
		+	70.8	49.15
stdev	SHARP	−	0.565685	1.69706
		+	0.0707107	5.58614
	PCR	−	0.141421	0.636396
		+	11.8794	16.7584
