# Supplementary material for: Engineered helicase replaces thermocycler in DNA amplification while retaining desired PCR characteristics
Source: Nat Commun. 2022 Oct 23;13:6312. doi: 10.1038/s41467-022-34076-0 (PMC9588791; doi:10.1038/s41467-022-34076-0)
Supplement: Supplementary file 4 — Source Data [file 41467_2022_34076_MOESM4_ESM.zip › 5_SourceDataFiles/Fig5/Fig5c.xlsx]

## Sheet: Sheet1
time (min)	65 degrees	63.8 deg	64.6 deg	57.6 deg	52.7 deg	48.9 deg	46.2 deg	45 deg
0	2679.25	2688.91	2742.31	2781	2904.45	2877.33	2837.15	2883.71
0.166667	2686.81	2691.9	2751.09	2785.7	2904.62	2886.5	2838.02	2885.32
0.333334	2686.09	2698.52	2749.7	2784.42	2906.57	2885.83	2836.47	2892.71
0.500001	2692.54	2699.89	2750.29	2791	2907.72	2883.45	2836.62	2893.44
0.666668	2695.96	2702.52	2754.55	2793.95	2906.28	2890.48	2836.6	2897.44
0.833335	2692.53	2707.29	2752.38	2793.97	2909.43	2891.69	2836.12	2894.35
1	2699.24	2707.72	2755.19	2799.18	2912.8	2891.48	2841.13	2901.31
1.16667	2699.74	2711.15	2758.98	2800.53	2913.43	2892.16	2843.59	2906.64
1.33334	2701.38	2711.61	2759.2	2802.61	2910.06	2894.41	2844.39	2905.54
1.5	2704.79	2709.98	2759.21	2801.74	2915.51	2894.69	2842.87	2910.03
1.66667	2707.34	2716.13	2761.93	2803.91	2914.44	2901.97	2844.4	2913.97
1.83334	2708.48	2714.81	2766.15	2805.21	2919.58	2897.54	2849	2915.66
2	2714.67	2716.55	2763.46	2808.5	2913.47	2901.86	2851.13	2916.53
2.16667	2706.97	2721.48	2764.3	2807.55	2917.25	2903.28	2850.59	2924.19
2.33334	2709.44	2714.97	2769.36	2811.23	2917.32	2900.09	2852.09	2922.63
2.5	2714.08	2718.64	2772.86	2813.1	2921	2898.88	2850.08	2920.9
2.66667	2721.86	2720.61	2771.2	2813.67	2921.26	2906.29	2858.36	2928.45
2.83334	2718.16	2727.45	2770.56	2816.12	2921.99	2907.31	2858.67	2924
3.00001	2721.59	2725.74	2774.71	2817.24	2920.63	2902.94	2854.83	2927.31
3.16667	2726.62	2725.65	2775.59	2818.91	2923.59	2906.19	2858.02	2929.38
3.33334	2730.02	2727.04	2774.29	2824.02	2923.96	2906.15	2863.72	2929.91
3.50001	2733.38	2731.14	2780.41	2825.57	2928.1	2905.99	2857.67	2933.31
3.66667	2737.77	2732.27	2782.01	2823.77	2928.57	2911.69	2858.2	2933.5
3.83334	2738.99	2731.43	2781.82	2824.73	2925.43	2912.74	2861.48	2930.6
4.00001	2743.3	2732.14	2777.99	2830.05	2930.94	2911.92	2867.13	2936.82
4.16667	2747.71	2733.49	2784.08	2828.42	2930.03	2909.7	2865.69	2936.73
4.33334	2748.33	2733.28	2788.73	2830.25	2934.67	2922.42	2862.13	2937.47
4.50001	2753.39	2737.88	2786.89	2832.65	2933.4	2916	2865.23	2930.83
4.66668	2758.65	2742.01	2788.44	2838	2936.7	2917.96	2866.67	2940.06
4.83334	2759.04	2741.96	2788.28	2837.67	2936.59	2922.8	2868.67	2935.85
5.00001	2763.37	2741.96	2794.31	2834.64	2940.87	2917.6	2870.13	2936.2
5.16668	2770.86	2748.74	2798.27	2843.33	2944.18	2922.81	2872.57	2936.87
5.33334	2772.97	2756.47	2801.27	2841.6	2944.09	2919.54	2868.84	2938.11
5.50001	2780.41	2754.61	2804.72	2844.66	2944.17	2921.69	2871.29	2937.32
5.66668	2789.69	2758	2807.64	2843.35	2945.17	2922.73	2867.73	2942.12
5.83335	2794.65	2761.96	2810.29	2852.66	2947.93	2926.94	2872.77	2941.57
6.00001	2803.31	2762.76	2808.99	2851.49	2948.68	2921.46	2874.53	2936.11
6.16668	2816.82	2774.13	2819.71	2853.58	2951.94	2926.02	2876.37	2942.11
6.33335	2828.99	2779.5	2819.05	2852.77	2952.74	2930.41	2875.83	2935.38
6.50001	2848.91	2781.24	2819.22	2860.83	2954.97	2927.73	2880.65	2944.33
6.66668	2871.48	2785.67	2825.89	2864.39	2952.8	2932.49	2881.74	2944.64
6.83335	2898.83	2790.49	2828.83	2860.48	2954.58	2932.84	2877.92	2946.42
7.00001	2936.42	2807.85	2837.54	2866.92	2950.78	2932.47	2875.97	2946.54
7.16668	3002.27	2814.2	2840.96	2872.02	2959.61	2933.88	2879.26	2944.48
7.33335	3090.2	2826.24	2844.66	2877.47	2959.63	2936.37	2886.66	2944.87
7.50002	3253.99	2844.73	2852.72	2879.21	2955.6	2933.63	2883.31	2949.18
7.66668	3492.54	2859.99	2863.73	2882.62	2963.33	2935.75	2885.94	2947.23
7.83335	3821.16	2888.16	2869.34	2887.09	2963.69	2939.93	2883.54	2950.85
8.00002	4217.31	2926.39	2883.64	2890.94	2963.87	2941.99	2887.95	2952.84
8.16668	4678.56	2991.01	2893.78	2896.51	2969.06	2936.09	2886.24	2947.78
8.33335	5093.95	3087.74	2905.26	2897.27	2975.11	2943.62	2887.95	2956.3
8.50002	5496.06	3260.06	2919.99	2908.29	2976.53	2941.15	2890.63	2950.56
8.66668	5875.13	3527.98	2935.56	2908.26	2978.76	2943.5	2888.18	2946.52
8.83335	6213.08	3886.3	2961.48	2918.5	2979.33	2947.78	2895.9	2957.13
9.00002	6513.05	4286.19	2986.38	2922.07	2975.95	2947.7	2891.16	2956.23
9.16669	6787.79	4674.84	3019.92	2924.38	2980.84	2950.85	2892.11	2956.08
9.33335	7026.69	5044.58	3067.82	2928.2	2987.11	2953.16	2891.98	2953.36
9.50002	7243.67	5378.05	3142.99	2946.82	2986.62	2952.79	2898.22	2958.27
9.66669	7428.93	5664.23	3253.19	2954.05	2991.54	2955.13	2892.69	2962.14
9.83335	7609.49	5913.55	3441.96	2966.14	2988.43	2951.99	2896.45	2959.43
10	7756.11	6132.3	3746.32	2976.2	2990.92	2953.54	2896.18	2962.45
10.1667	7882.76	6328.13	4154.08	2989.21	2999.48	2957.09	2900.48	2962.54
10.3334	8003.26	6487.43	4626.68	3009.5	3000.37	2956.08	2901.81	2961.56
10.5	8111.92	6627.7	5096.02	3025.1	3005.27	2961.44	2896.12	2961.07
10.6667	8207.25	6749.38	5519.2	3043.46	3007.58	2961.11	2897.36	2963.07
10.8334	8291.52	6854.49	5895.19	3070.55	3008.52	2964.32	2902.63	2964.99
11	8365.66	6947.12	6208.91	3102.79	3014.74	2965.97	2907.85	2966.47
11.1667	8426.03	7021.56	6467.13	3136.46	3013.26	2966.04	2905.4	2961.41
11.3334	8489	7087.47	6686.89	3187.56	3018.66	2967.67	2907.81	2967.64
11.5	8552.87	7144.03	6868.85	3244.81	3022.08	2970.94	2901.76	2971.18
11.6667	8599.47	7193.65	7031.89	3331.52	3027.7	2970.68	2908.28	2969.7
11.8334	8644.49	7240.43	7152.51	3445.24	3025.27	2979.72	2910.17	2970.6
12	8676.28	7276.54	7258.94	3610.98	3032.84	2974.98	2911.83	2969.02
12.1667	8716.85	7313.76	7341.52	3858.37	3035.54	2973.71	2907.88	2973.04
12.3334	8742.21	7340.36	7414.2	4208.4	3041.59	2979.36	2911.13	2977.15
12.5	8768.5	7363.49	7478.62	4659.43	3046.01	2980.26	2910.98	2969.83
12.6667	8795.54	7382.35	7530.93	5138.39	3048.39	2982.28	2913.52	2971.72
12.8334	8814.77	7404.87	7573.84	5602.61	3054.45	2980.73	2915.94	2980.49
13	8839.72	7420.06	7607.79	6026.02	3059.59	2980.82	2913.57	2978.83
13.1667	8858.86	7434.84	7642.79	6382.49	3067.76	2990.1	2915.7	2977.68
13.3334	8875.05	7448.49	7669.14	6678.32	3073.49	2987.25	2920.89	2977.35
13.5	8889.48	7463.59	7687.49	6918.2	3080.24	2993.4	2917.79	2983.99
13.6667	8901.79	7466.27	7708.3	7109.91	3083.86	2992.72	2919.42	2981.51
13.8334	8915.86	7481.54	7731.08	7268.15	3085.51	2993.76	2922.44	2983.1
14	8930.09	7490.18	7747.21	7402.38	3098.25	2996.65	2920.75	2985.6
14.1667	8930.86	7490.5	7755.55	7494.71	3103	3002.35	2923.47	2984.36
14.3334	8944.68	7504.98	7775.84	7573.31	3104.18	3000.32	2926.38	2989.51
14.5	8954.67	7517.5	7784.5	7645.6	3116.29	3000.75	2921	2989.05
14.6667	8957.24	7523.06	7795.1	7703.14	3128.69	3005.05	2922.31	2992.17
14.8334	8971.11	7526.07	7815.37	7746.23	3135.96	3004.06	2930.54	2988.71
15	8981.13	7537.09	7820.69	7776.35	3144.79	3008.07	2927.83	2996.29
15.1667	8985.13	7543.72	7837.59	7805.48	3161.88	3011.37	2930.97	2991.53
15.3334	8992.3	7548.62	7837.29	7827.24	3170.34	3013.27	2933.64	2993.83
15.5	9006.88	7548.05	7848.2	7853.84	3184.43	3018.96	2931.91	2996.06
15.6667	9011.01	7560.92	7852.51	7858.9	3198.94	3019.28	2933.21	2996.54
15.8334	9012.45	7573.93	7867.4	7879.13	3214.45	3022.99	2932.97	2998.49
16	9022.39	7566.33	7870.75	7894.74	3232.44	3027.34	2934.84	2998.43
16.1667	9025.23	7569.93	7884.42	7909.98	3251.43	3026.66	2937.58	2999.91
16.3334	9032.14	7578.81	7892.53	7920.33	3273.35	3027.35	2936.14	3001.37
16.5	9032.93	7584.29	7898.85	7934.53	3297.48	3029.46	2940.38	3007.24
16.6667	9040.03	7586.09	7907.71	7943.38	3329.78	3036.98	2942.12	3003.9
16.8334	9046.86	7590.94	7916.96	7962.25	3362.08	3035	2940.05	3008.11
17	9055.99	7601.07	7922.99	7970.61	3397.93	3044.34	2946.11	3004.53
17.1667	9054.83	7600.96	7938.98	7983.15	3448.41	3042.83	2947.78	3007.27
17.3334	9054.26	7611.8	7941.94	7995.2	3501.38	3050.48	2942.79	3009.43
17.5	9070.66	7616.69	7949.04	8010.93	3567.74	3052.66	2949.04	3014.72
17.6667	9069.43	7623.58	7958.01	8018.71	3653.65	3055.16	2952.24	3011.85
17.8334	9077.48	7629.5	7957.54	8028.16	3760.05	3059.23	2949.12	3015.39
18	9081.13	7635.91	7974.41	8042.12	3898.71	3065.27	2953.88	3016.52
18.1667	9084.56	7639.71	7983.99	8051.08	4073.6	3061.63	2950.6	3017.06
18.3334	9091.55	7639.92	7993.38	8064.28	4306.06	3070.18	2955.47	3014.1
18.5	9093.44	7650.7	8003.57	8068.18	4605.82	3071.17	2958.1	3020.22
18.6667	9101.9	7653.51	8010.95	8080.37	4949.15	3079.21	2958.13	3022.82
18.8334	9103.84	7655.94	8016.08	8097.01	5356.89	3077.28	2961.19	3023.34
19	9109.6	7661.7	8027.91	8109.49	5842.19	3086.54	2960.58	3027.6
19.1667	9111.9	7669.58	8038.33	8116.52	6311.6	3090.46	2962.03	3024.95
19.3334	9113.08	7675.71	8056.98	8123.49	6798.44	3092.79	2957.05	3027.66
19.5	9115.04	7681.13	8065.29	8128	7204.61	3095.88	2965.82	3030.82
19.6667	9124.07	7684.54	8071.36	8135.46	7586.2	3105.88	2963.74	3030.69
19.8334	9126.18	7691.3	8080.13	8156.59	7884.43	3107.45	2970.81	3031.62
20	9133.29	7691.37	8111.43	8156.68	8130.35	3117.4	2967.8	3034.3
20.1667	9135.41	7703.7	8119.95	8172.56	8337.59	3118.93	2975.29	3035.35
20.3334	9137.63	7706.7	8130.27	8187.69	8494.28	3128.21	2970.32	3037.84
20.5	9143.47	7707.77	8137.23	8199.65	8622.18	3129.86	2969.91	3034.62
20.6667	9152.46	7717.31	8150.69	8209.86	8713.96	3141.4	2973.5	3044.08
20.8334	9150.2	7721.29	8162.71	8215.2	8793.1	3145.74	2977.55	3042.9
21	9152.9	7726.34	8165.56	8235.1	8851.61	3153.74	2980.33	3042.82
21.1667	9160.64	7732.77	8175.88	8238.89	8895.21	3156.48	2979.65	3048.01
21.3334	9157.88	7736.31	8183.18	8255.32	8925.11	3166.14	2982.99	3053.61
21.5	9158.92	7741.66	8192.11	8262.3	8955.33	3176.27	2982.84	3051.69
21.6667	9162.63	7745.24	8198.74	8271.33	8986.26	3181.75	2988.12	3053.55
21.8334	9167.8	7750.28	8214.43	8287.58	9016.99	3192.85	2986.36	3054.11
22	9168.83	7753.54	8223.23	8292.39	9046.51	3196.9	2991.58	3056.08
22.1667	9178.41	7765.46	8236.67	8304.65	9069.65	3208.84	2987.8	3055.56
22.3334	9183.35	7766.58	8244.29	8312.89	9099.12	3218.93	2990.05	3058.85
22.5	9186.56	7769.86	8259.11	8308.08	9117.62	3229.13	2997.81	3060.85
22.6667	9189.16	7776.58	8270.74	8315.45	9147.75	3245.98	2994.31	3063.82
22.8334	9194.97	7778.11	8269.24	8332.38	9167.19	3256.32	2994.65	3067.42
23	9196.97	7786.48	8287.84	8349.23	9187.44	3272.84	2997.61	3068.68
23.1667	9197.76	7784.76	8303.58	8352.37	9217.25	3280.01	2998.27	3069.77
23.3334	9207.32	7792	8310.87	8359.51	9236.79	3301.15	2999.1	3072.1
23.5	9212.53	7791.23	8321.77	8372.85	9264.16	3323.71	3004.17	3075.29
23.6667	9206.55	7805.41	8339.97	8384.46	9290.86	3340.78	3009.92	3075.63
23.8334	9208.03	7798.87	8341.34	8393.51	9307.24	3358.32	3011.68	3077.97
24	9214	7807.19	8362.18	8411.73	9341.28	3385.04	3010.51	3076.57
24.1667	9221.86	7817.62	8377.38	8422.87	9363.55	3405.16	3011.65	3083
24.3334	9220.76	7815	8393.78	8430.48	9386.93	3436.02	3012.84	3079.05
24.5	9226.12	7822.32	8404.61	8444.21	9413.07	3466.14	3017.87	3089.4
24.6667	9225.38	7828.72	8426.69	8449.45	9435.35	3508.48	3016.15	3089.71
24.8334	9223.06	7832.36	8408.61	8459.34	9462.18	3551.41	3020.13	3092.82
25.0001	9232.79	7835.61	8431.79	8478.59	9486.79	3602.22	3024.09	3094.48
25.1667	9233.12	7838.36	8443	8472.98	9513.92	3656.25	3027.78	3097.81
25.3334	9237.87	7844.28	8460.38	8518.75	9538.64	3724.42	3028.66	3099.22
25.5001	9246.1	7847.71	8468.63	8521.09	9556.87	3799.27	3033.77	3099.43
25.6667	9240.24	7854.17	8489.95	8530.27	9585.03	3889.13	3034.01	3102.59
25.8334	9239.15	7860.72	8509.78	8539.35	9610.82	3999.01	3033.94	3104.28
26.0001	9248.05	7858.57	8520.48	8549.11	9623.05	4129.11	3037.77	3110.98
26.1667	9246.27	7867.27	8537.83	8561.28	9648.88	4288.41	3040.53	3112.25
26.3334	9251.34	7871.7	8547.63	8567.79	9675.03	4479.71	3045.25	3114.5
26.5001	9249.88	7873.03	8563.44	8580.48	9689.1	4707.89	3042.59	3117.64
26.6667	9258.45	7875.22	8577.21	8589.99	9712.38	4980.96	3043.44	3118.59
26.8334	9255.29	7878.74	8586.05	8599.86	9724.93	5310.53	3052.52	3122.74
27.0001	9254.79	7884.51	8595.9	8610.03	9755.75	5693.16	3050.1	3127.23
27.1667	9262.02	7895.09	8606.23	8621.32	9776.81	6148.21	3057.35	3125.17
27.3334	9253.52	7894.59	8623.72	8635.1	9798.82	6676.1	3053.12	3131.69
27.5001	9265.42	7899.37	8634.02	8643.31	9829.84	7258.38	3058.01	3135.26
27.6667	9259.64	7901.85	8646.14	8653.73	9849.61	7872.65	3059.98	3134.53
27.8334	9270.95	7908.82	8655.19	8676.99	9883.84	8523.82	3060.51	3142.84
28.0001	9270.96	7911.89	8660.84	8694.48	9903.83	9149.39	3067.49	3147.68
28.1667	9272.55	7910.85	8665.53	8709.64	9980.98	9743.17	3070.08	3147.4
28.3334	9268.86	7920.12	8675.47	8725.95	9992.6	10278.7	3072.01	3148.41
28.5001	9278.95	7915.74	8686.12	8746.08	10019.9	10722.4	3072.87	3150.72
28.6667	9273.31	7925.7	8697.91	8763.48	10035.9	11091.9	3072.69	3156.37
28.8334	9283.72	7930.48	8698.23	8783.59	10051.3	11368	3080.92	3161.47
29.0001	9277.79	7936.2	8713.23	8800.74	10067.9	11586.4	3086.06	3163.18
29.1667	9288.69	7937.15	8718.96	8842.3	10090.2	11739.9	3086.56	3166.66
29.3334	9279.65	7941.45	8729.18	8860.33	10111.2	11849.9	3087.69	3171.66
29.5001	9282.3	7940.56	8733.48	8877.69	10136.9	11942.7	3093.38	3169.55
29.6667	9282.22	7944.19	8737.98	8888.46	10150.9	12032.5	3093.73	3180.63
29.8334	9291.84	7954.46	8740.31	8897.44	10171.2	12103	3098.23	3182.52
