# Supplementary material for: Engineered helicase replaces thermocycler in DNA amplification while retaining desired PCR characteristics
Source: Nat Commun. 2022 Oct 23;13:6312. doi: 10.1038/s41467-022-34076-0 (PMC9588791; doi:10.1038/s41467-022-34076-0)
Supplement: Supplementary file 4 — Source Data [file 41467_2022_34076_MOESM4_ESM.zip › 5_SourceDataFiles/Fig8/data_Fig_8C.dat]

    0.000000     0.000000     0.056927
    1.551724     0.000000     0.076307
    3.103448     0.000000     0.085986
    4.655172     0.000001     0.104966
    6.206897     0.000162     0.095217
    7.758621     0.002469     0.064108
    9.310345     0.003395     0.054759
   10.862069     0.000972     0.041543
   12.413793     0.003686     0.023239
   13.965517     0.003664     0.014865
   15.517241     0.004068     0.008332
   17.068966     0.001830     0.004575
   18.620690     0.004269     0.001343
   20.172414     0.004887     0.000040
   21.724138     0.009219     0.000000
   23.275862     0.024894     0.000000
   24.827586     0.034057     0.000000
   26.379310     0.040192     0.000000
   27.931034     0.046454     0.000000
   29.482759     0.049230     0.000000
   31.034483     0.069356     0.000000
   32.586207     0.092938     0.000000
   34.137931     0.083722     0.000000
   35.689655     0.066723     0.000000
   37.241379     0.037923     0.000000
   38.793103     0.033343     0.000000
   40.344828     0.017843     0.000000
   41.896552     0.002637     0.000000
   43.448276     0.000065     0.000000
   45.000000     0.000189     0.000000
